# Supplementary material for: Contrasting Fecal Methanogenic and Bacterial Profiles of Organic Dairy Cows Located in Northwest Washington Receiving Either a Mixed Diet of Pasture and TMR or Solely TMR
Source: Animals (Basel). 2022 Oct 14;12(20):2771. doi: 10.3390/ani12202771 (PMC9597778; doi:10.3390/ani12202771)
Supplement: Supplementary file 1 [file animals-12-02771-s001.zip › TableS1.xlsx]

## Sheet: Sheet1
	Cluster 1						Cluster 2						Cluster 3						Cluster 4
ASV	Methanobrevibacter_oralis-smithii	Methanobrevibacter_ruminantium	Methanosphaera_unidentified	Methanobrevibacter_smithii	Methanocorpusculum_bavaricum-sinense	Methanobrevibacter_oralis	Methanobrevibacter_oralis-smithii	Methanobrevibacter_ruminantium	Methanosphaera_unidentified	Methanobrevibacter_smithii	Methanocorpusculum_bavaricum-sinense	Methanobrevibacter_oralis	Methanobrevibacter_oralis-smithii	Methanobrevibacter_ruminantium	Methanosphaera_unidentified	Methanobrevibacter_smithii	Methanocorpusculum_bavaricum-sinense	Methanobrevibacter_oralis	Methanobrevibacter_oralis-smithii	Methanobrevibacter_ruminantium	Methanosphaera_unidentified	Methanobrevibacter_smithii	Methanocorpusculum_bavaricum-sinense	Methanobrevibacter_oralis
Clostridium_celatum	.	.	.	.	.	.	.	.	.	.	.	0.6	.	.	.	.	.	.	.	.	.	.	.	0.73
Romboutsia_ilealis	.	.	.	.	.	.	.	.	.	.	.	0.68	.	.	.	0.68	.	0.75	.	.	.	.	.	0.72
Peptoclostridium_unidentified	.	.	.	.	.	.	.	.	.	.	.	.	.	.	.	.	.	0.68	.	.	.	.	.	0.7
Turicibacter_sanguinis	.	.	.	.	.	.	.	.	.	.	.	.	.	.	.	0.65	.	0.61	.	.	.	.	.	0.79
Bifidobacterium_pseudolongum	.	.	.	.	.	.	.	.	.	.	.	.	.	.	.	0.8	.	0.8	.	.	.	.	.	.
f_Ruminococcaceae_1	.	.	.	.	.	.	.	.	.	.	.	.	.	.	.	.	.	.	.	.	.	.	.	.
Succinivibrio_unidentified	.	.	.	.	.	.	.	.	.	.	.	.	.	.	.	.	.	.	.	.	.	.	.	.
f_Ruminococcaceae_2	.	.	.	.	-0.68	.	.	.	.	.	.	.	.	.	.	.	.	.	.	.	.	.	.	.
f_Ruminococcaceae_3	.	.	.	.	.	.	.	.	.	.	.	.	.	.	.	.	.	.	.	.	.	.	.	.
f_Ruminococcaceae_4	.	.	.	.	.	0.64	.	.	.	.	.	.	.	.	.	.	.	.	.	.	.	.	.	.
Bacteroides_unidentified	.	.	.	.		-0.72	.	.	.	.	.	.	.	.	.	.	.	.	.	.	.	.	.	.
Acetitomaculum_unidentified	.	.	.	.	.	.	.	.	.	.	.	.	.	.	.	0.75	.	0.91	.	.	.	.	.	.
Pseudobutyrivibrio-Roseburia_unidentified	.	.	.	.	.	.	.	.	.	.	.	.	.	.	.	.	.	.	.	.	.	.	.	.
Prevotellaceae	.	.	.	.	.	.	.	.	.	.	.	.	.	.	.	.	.	.	.	.	.	.	.	.
Blautia_unidentified	.	.	.	.	.	.	.	.	.	.	.	.	.	.	.	0.83	.	0.99	.	.	.	.	.	.
o_Clostridiales_1	.	.	.	.	.	.	.	.	.	.	.	.	.	.	.	.	.	.	.	.	.	.	.	.
Methanobrevibacter_oralis-smithii	.	.	.	.	.	.	.	.	.	.	.	.	.	0.65	.	.	.	.	.	.	.	.	.	.
f_Lachnospiraceae_1	.	.	.	.	-0.6	.	.	.	.	.	.	.	.	.	.	.	.	.	.	.	.	.	.	.
f_Ruminococcaceae_5	.	.	.	.	.	.	.	.	.	.	.	.	.	.	.	.	.	.	.	.	.	.	.	.
Uncultured_1	.	.	.	.	.	.	.	.	.	.	.	.	.	.	.	.	.	.	.	.	.	.	.	.
f_Spirochaetaceae_1	.	.	.	.	.	.	.	.	.	.	.	.	.	.	.	.	.	.	.	.	.	.	.	.
f_Lachnospiraceae_2	.	.	.	.	.	.	.	0.6	.	.	.	.	.	.	.	.	.	.	.	.	.	.	.	.
f_Lachnospiraceae_3	.	.	.	.	.	0.68	.	.	.	.	.	.	.	.	.	.	.	.	.	.	.	.	.	.
f_Lachnospiraceae_4	.	.	.	.	.	.	.	.	.	.	.	.	.	.	.	0.67	.	0.82	.	.	.	.	.	.
Bacteroides_unidentified	.	.	.	.	.	-0.63	.	.	.	.	.	.	.	.	.	.	.	.	.	.	.	.	.	.
f_Lachnospiraceae_5	.	.	.	.	.	.	.	.	.	.	.	.	.	.	.	.	.	.	.	.	.	.	.	.
Intestinibacter-Peptoclostridium_bartlettii-difficile	.	.	.	.	.	.	.	.	.	.	.	.	.	.	.	.	.	.	.	.	.	.	.	.
Romboutsia_lituseburensis	.	.	.	.	.	.	.	.	.	.	.	0.64	.	.	.	.	.	.	.	.	.	.	.	.
f_Lachnospiraceae_6	.	.	.	.	.	0.66	.	.	.	.	.	.	.	.	.	.	.	.	.	.	.	.	.	.
f_Lachnospiraceae_7	.	.	.	.	.	.	.	.	.	.	.	.	.	.	.	.	.	.	.	.	.	.	.	.
Coprobacillus_unidentified	.	.	.	.	.	.	.	.	.	.	.	.	.	.	.	0.83	.	0.99	.	.	.	.	.	.
Methanobrevibacter_ruminantium	.	.	0.62	.	.	.	.	.	.	.	.	.	0.65	.	.	.	.	.	.	.	0.73	.	.	.
f_Christensenellaceae_1	.	.	.	.	.	.	.	.	.	.	.	.	.	.	.	.	.	.	.	.	.	.	.	.
Prevotella_copri	.	.	.	.	.	0.62	.	.	.	0.86	.	1	.	.	.	0.83	.	0.98	.	.	.	.	.	0.74
f_Ruminococcaceae_6	.	.	.	0.6	.	.	.	.	.	.	.	.	.	.	.	.	.	.	.	.	.	.	.	.
o_Bacteroidales_1	.	.	.	.	.	.	.	.	.	.	.	.	.	.	.	.	.	.	.	.	.	.	.	.
Dorea_formicigenerans	.	.	.	.	.	.	.	.	.	.	.	.	.	.	.	.	.	.	.	.	.	.	.	.
f_Lachnospiraceae_8	.	.	.	.	.	.	.	.	.	.	.	.	.	.	.	.	.	.	.	.	.	.	.	.
f_Ruminococcaceae_7	.	.	.	.	.	-0.6	.	.	.	.	.	.	.	.	.	.	.	.	.	.	.	.	.	.
Bacteroides_unidentified...41	.	.	.	.	.	-0.7	.	.	.	.	.	.	.	.	.	.	.	.	.	.	.	.	.	.
Roseburia_unidentified	.	.	.	.	.	.	.	.	.	.	.	.	.	.	.	.	.	.	.	.	.	.	.	.
f_Christensenellaceae_2	.	.	.	.	.	.	.	.	.	.	.	.	.	.	.	.	.	.	.	.	.	.	.	.
f_Rikenellaceae_1	.	.	.	.	.	-0.67	.	.	.	.	.	.	.	.	.	.	.	.	.	.	.	.	.	.
f_Rikenellaceae_2	.	.	.	.	.	.	.	.	.	.	.	.	.	.	.	.	.	.	.	.	.	.	.	.
Atopobium_unidentified	.	.	.	.	.	.	.	.	.	.	.	0.74	.	.	.	.	.	.	.	.	.	.	.	.
f_Christensenellaceae_3	.	.	.	.	.	.	.	.	.	.	.	.	.	.	.	.	.	.	.	.	.	.	.	.
Acetitomaculum_unidentified	0.67	.	.	.	.	.	.	.	.	.	.	.	.	.	.	.	.	.	.	.	.	.	.	.
f_Lachnospiraceae_9	.	.	.	.	.	0.73	.	.	.	.	.	.	.	.	.	.	.	.	.	.	.	.	.	.
Cellulosilyticum_unidentified	.	.	.	.	.	.	.	.	.	.	.	.	.	.	.	.	.	.	.	.	.	.	.	.
Blautia_unidentified	.	.	.	.	.	.	.	.	.	.	.	.	.	.	.	.	.	.	.	.	.	.	.	.
Marvinbryantia_unidentified	.	.	.	.	.	.	.	.	.	.	.	.	.	.	.	.	.	.	.	.	.	.	.	.
f_Lachnospiraceae_10	.	.	.	.	.	.	.	.	.	.	.	.	.	.	.	.	.	.	.	.	.	.	.	.
Acetitomaculum_unidentified	.	.	.	.	.	.	.	.	.	.	.	.	.	.	.	.	.	.	.	.	.	.	.	.
Marvinbryantia_unidentified	.	.	.	.	.	.	.	.	.	.	.	.	.	.	.	0.83	.	0.99	.	.	.	.	.	.
Succinivibrio_unidentified	.	.	.	.	.	.	.	.	.	.	.	.	.	.	.	.	.	.	.	.	.	.	.	.
Anaerovibrio_lipolyticus	.	.	.	.	.	.	.	.	.	.	.	.	.	.	.	.	.	.	.	.	.	.	.	.
Lachnospiraceae_unidentified	.	.	.	.	.	0.64	.	.	.	0.74	.	0.89	.	.	.	0.68	.	0.68	.	.	.	.	.	.
f_Ruminococcaceae_8	.	.	.	.	.	.	.	.	.	.	.	.	.	.	.	.	.	.	.	.	.	.	.	.
Oscillibacter_unidentified	.	.	.	.	.	.	.	.	.	.	.	.	.	.	.	.	.	.	.	.	.	.	.	.
f_Rikenellaceae_3	.	.	.	.	.	.	.	.	.	.	.	.	.	.	.	.	.	.	.	.	.	.	.	.
Alistipes_unidentified	.	.	.	.	.	-0.73	.	.	.	.	.	.	.	.	.	.	.	.	.	.	.	.	.	.
f_Lachnospiraceae_11	.	.	.	.	.	.	.	.	.	.	.	.	.	.	.	.	.	.	.	.	.	.	.	.
f_Rikenellaceae_4	.	.	.	.	.	-0.6	.	.	.	.	.	.	.	.	.	.	.	.	.	.	.	.	.	.
f_Ruminococcaceae_9	.	.	.	.	.	.	.	.	.	.	0.74	.	.	.	.	0.83	.	0.99	.	.	.	.	.	.
Intestinibacter_bartlettii	.	.	.	.	.	.	.	.	.	.	.	.	.	.	.	0.82	.	0.8	.	.	.	.	.	.
f_Lachnospiraceae_12	.	.	.	.	.	.	.	.	.	.	.	.	.	.	.	.	.	.	.	.	.	.	.	.
f_Ruminococcaceae_10	.	.	.	.	.	.	.	.	.	.	.	.	.	.	.	.	.	.	.	.	.	.	.	.
f_Lachnospiraceae_13	.	.	.	.	.	.	.	.	.	.	.	.	.	.	.	.	.	.	.	.	.	.	.	.
f_Lachnospiraceae_14	.	.	.	.	.	.	.	.	.	.	.	.	.	.	.	.	.	.	.	.	.	.	.	.
f_Ruminococcaceae_11	.	.	.	.	.	.	.	.	.	.	.	.	.	.	.	.	.	.	.	.	.	.	.	.
f_Ruminococcaceae_12	.	.	.	.	.	.	.	.	.	.	.	.	.	.	.	.	.	.	.	.	.	.	.	.
f_Ruminococcaceae_13	.	.	.	.	.	.	.	.	.	.	.	.	.	.	.	.	.	0.72	.	.	.	.	.	.
f_Lachnospiraceae_15	.	.	.	.	.	.	.	.	.	.	.	0.73	.	.	.	0.82	.	0.87	.	.	.	.	.	.
Alistipes_unidentified	.	.	.	.	.	.	.	.	.	.	.	.	.	.	.	.	.	.	.	.	.	.	.	.
f_Lachnospiraceae_16	.	.	.	.	.	.	.	.	.	.	.	.	.	.	.	.	.	.	.	.	.	.	.	.
f_Ruminococcaceae_14	.	.	.	.	.	.	.	.	.	.	.	.	.	.	.	.	.	.	.	.	.	.	.	.
Anaerosporobacter_unidentified	.	.	.	.	.	.	.	.	.	.	.	.	.	.	.	.	.	.	.	.	.	.	.	.
o_Clostridiales_2	.	.	.	.	.	.	.	.	.	.	.	.	.	.	.	.	.	.	.	.	.	.	.	.
f_Lachnospiraceae_17	.	.	.	.	.	.	.	.	.	.	.	.	.	.	.	.	.	.	.	.	.	.	.	.
Anaerosporobacter_unidentified	.	.	.	.	.	.	.	.	.	.	.	.	.	.	.	0.63	.	0.63	.	.	.	.	.	.
f_Lachnospiraceae_18	.	.	.	.	.	.	.	.	.	.	.	.	.	.	.	.	.	.	.	.	.	.	.	.
f_Lachnospiraceae_19	.	.	.	.	.	.	.	.	.	0.68	.	0.83	.	.	.	.	.	.	.	.	.	.	.	.
o_Bacteroidales_2	.	.	.	.	.	.	.	.	.	.	.	.	.	.	.	.	.	.	.	.	.	.	.	.
f_Ruminococcaceae_15	.	.	.	.	.	.	.	.	.	.	.	.	.	.	.	.	.	.	.	.	.	.	.	.
Coprococcus_comes	.	.	.	.	.	.	.	.	.	.	.	.	.	.	.	.	.	.	.	.	.	.	.	.
Saccharimonas_unidentified	.	.	.	.	.	.	.	.	.	.	.	.	.	.	.	.	.	.	.	.	.	.	.	.
f_Ruminococcaceae_16	.	.	.	.	.	.	.	.	.	.	.	.	.	.	.	.	.	.	.	.	.	.	.	.
Bifidobacterium_merycicum	.	.	.	.	.	.	.	.	.	.	.	.	.	.	.	.	.	0.6	.	.	.	.	.	.
Lachnospiraceae_cellulosolvens	.	.	.	.	.	.	.	.	.	0.74	.	0.61	.	.	.	0.83	.	0.99	.	.	.	.	.	.
Mobilitalea_unidentified	.	.	.	.	.	.	.	.	.	.	.	.	.	.	.	.	.	.	.	.	.	.	.	.
f_Ruminococcaceae_17	.	.	.	.	.	.	.	.	.	.	.	.	.	.	.	.	.	.	.	.	.	.	.	.
f_Ruminococcaceae_18	.	.	.	.	.	.	.	.	.	.	.	.	.	.	.	.	.	.	.	.	.	.	.	.
f_Spirochaetaceae_2	.	.	.	.	.	.	.	.	.	.	.	.	.	.	.	.	.	.	.	.	.	.	.	.
f_Ruminococcaceae_19	.	.	.	.	.	.	.	.	.	.	.	.	.	.	.	.	.	.	.	.	.	.	.	.
f_Lachnospiraceae_120	.	.	.	.	.	.	.	.	.	.	.	.	.	.	.	.	.	.	.	.	.	.	.	.
o_Clostridiales_3	.	.	.	.	.	.	.	.	.	0.7	.	0.84	.	.	.	0.9	.	0.9	.	.	.	.	.	.
f_Prevotellaceae	.	.	.	.	.	.	.	.	.	.	.	.	.	.	.	0.61	.	0.62	.	.	.	.	.	.
Methanosphaera_unidentified	.	0.62	.	.	.	.	.	.	.	.	.	.	.	.	.	.	.	.	.	0.73	.	.	.	.
Methanobrevibacter_smithii	.	.	.	.	.	.	.	.	.	.	.	0.86	.	.	.	.	.	0.82	.	.	.	.	.	0.61
Methanocorpusculum_bavaricum-sinense	.	.	.	.	.	0.68	.	.	.	.	.	.	.	.	.	.	.	.	.	.	.	.	.	.
Methanobrevibacter_oralis	.	.	.	.	0.68	.	.	.	.	0.86	.	.	.	.	.	0.82	.	.	.	.	.	0.61	.	.
